# Supplementary material for: Synthesis and In Silico Profile Modeling of 6-O-Fluoroalkyl-6-O-desmethyl-diprenorphine Analogs
Source: Int J Mol Sci. 2025 Sep 26;26(19):9427. doi: 10.3390/ijms26199427 (PMC12524955; doi:10.3390/ijms26199427)
Supplement: Supplementary file 1 [file ijms-26-09427-s001.zip]

Archive with 1 entries (1 files):
- ijms-3878741-supplementary.pdf
